# Supplementary material for: Removal of Carbamazepine in Aqueous Solution by CoS2/Fe2+/PMS Process
Source: Molecules. 2022 Jul 15;27(14):4524. doi: 10.3390/molecules27144524 (PMC9323623; doi:10.3390/molecules27144524)
Supplement: Supplementary file 1 [file molecules-27-04524-s001.zip]

Archive with 1 entries (1 files):
- molecules-1802324-supplementary.pdf
